# Supplementary material for: Effectiveness of Pharmacokinetic-Guided Hydroxyurea Dose Individualization in Patients with Sickle Cell Anemia: A Mini-Review
Source: Pharmaceuticals (Basel). 2023 Jun 8;16(6):857. doi: 10.3390/ph16060857 (PMC10301107; doi:10.3390/ph16060857)
Supplement: Supplementary file 1 [file pharmaceuticals-16-00857-s001.zip]

Archive with 1 entries (1 files):
- pharmaceuticals-2414892-supplementary.xlsx
