# Supplementary material for: Effectiveness of Pharmacokinetic-Guided Hydroxyurea Dose Individualization in Patients with Sickle Cell Anemia: A Mini-Review
Source: Pharmaceuticals (Basel). 2023 Jun 8;16(6):857. doi: 10.3390/ph16060857 (PMC10301107; doi:10.3390/ph16060857)
Supplement: Supplementary file 1 [file pharmaceuticals-16-00857-s001.zip › pharmaceuticals-2414892-supplementary.xlsx]

## Sheet: Excluded articles
Title of excluded articles
L-glutamine for sickle cell disease: Knight or pawn?
26 ANTIPLATELET TREATMENT OF VENOUS THROMBOEMBOLISM
A call to start hydroxyurea by 6 months of age and before the advent of sickle cell disease complications
A clinically meaningful fetal hemoglobin threshold for children with sickle cell anemia during hydroxyurea therapy
A Discussion About a Hematology Career in Industry, With Drs. Benjamin Kim and Mark Chao
A dose‐escalation phase IIa study of 2, 2‐dimethylbutyrate (HQK‐1001), an oral fetal globin inducer, in sickle cell disease
A highly sensitive UPLC-MS/MS method for hydroxyurea to assess pharmacokinetic intervention by phytotherapeutics in rats
A Phase Ib open label, randomized, safety study of SANGUINATE™ in patients with sickle cell anemia
A Pilot Study to Evaluate the Safety, Tolerability, Pharmacokinetics, and Pharmacodynamics of escalating multiple oral doses of AG-348 in subjects with stable sickle cell disease
Acyclovir induces fetal hemoglobin via downregulation of γ-globin repressors, BCL11A and SOX6 trans-acting factors
Adaptation of dosing regimen of chemotherapies based on pharmacodynamic models
Adults With Sickle Cell Anemia
ALL and AML
Antibodies to watch in 2020
Antimalarials for COVID-19 treatment: rapid reversal of oxygen status decline with the Nobel prize-honored macrocyclic lactone ivermectin
Assessing the stability of Paediatric oral formulations prepared at Komfo Anokye Teaching Hospital (KATH)
Assessment of donor cell engraftment after hematopoietic stem cell transplantation for sickle cell disease: A review of current and future methods
Assessment of genotoxicity associated with hydroxyurea therapy in children with sickle cell anemia
Beyond hydroxyurea: new and old drugs in the pipeline for sickle cell disease
Biological parameters predictive of percent dense red blood cell decrease under hydroxyurea
Buprenorphine for chronic pain in a pediatric patient with sickle-cell disease
Butyrate in the treatment of sickle cell disease and β-thalassemia
Cardiomyopathy with restrictive physiology in sickle cell disease
Cardiopulmonary Bypass and Management
CAT -21A>T Variant Alters Hydroxyurea Pharmacokinetic Parameters in Brazilian Children with Sickle Cell Anemia
Cedazuridine/decitabine: from preclinical to clinical development in myeloid malignancies
Changing the clinical paradigm of hydroxyurea treatment for sickle cell anemia through precision medicine
Clinical and Laboratory Benefits of Early Initiation of Hydroxyurea with Pharmacokinetic Guided Dosing for Young Children with Sickle Cell Anemia
Clinical follow-up of hydroxyurea-treated adults with sickle cell disease
Clinical implementation of pharmacogenetics and model‐informed precision dosing to improve patient care
Clinical management of adult sickle-cell disease
Clinical trial simulations and pharmacometric analysis in pediatrics: application to inhaled loxapine in children and adolescents
Clinical Utility of the Addition of Molecular Genetic Testing to Newborn Screening for Sickle Cell Anemia
Commonly Used Agent for Acute Pain Management of Sickle Cell Anemia in Saudi Emergency
Compounded Nonsterile Preparations and FDA-Approved Commercially Available Liquid Products for Children: A North American Update
Consideration of pharmacokinetics and temporal sensitivity for hydroxyurea in relation to teratogenic potential
Dabigatran–Selected References
Decitabine
Decreased fetal hemoglobin over time among youth with sickle cell disease on hydroxyurea is associated with higher urgent hospital use
Deferasirox: an orphan drug for chronic iron overload in non-transfusion dependent thalassemia syndromes
Dermatological drugs, topical agents, and cosmetics
Detection of nitrosyl hemoglobin in venous blood in the treatment of sickle cell anemia with hydroxyurea
Determination of hydroxyurea in human plasma by HPLC-UV using derivatization with xanthydrol
Development and implementation of electronic health record–integrated model‐informed clinical decision support tools for the precision dosing of drugs
Development of a pharmacokinetic-guided dose individualization strategy for hydroxyurea treatment in children with sickle cell anaemia
Development of Epigenetic Targeted Therapies in Hematological Malignancies: From Serendipity to Synthetic Lethality
Dimethyl fumarate increases fetal hemoglobin, provides heme detoxification, and corrects anemia in sickle cell disease
Dose selection based on modeling and simulation for rivipansel in pediatric patients aged 6 to 11 years with sickle cell disease
Droxia, the First Agent Indicated for the Treatment of Adults With Sickle Cell Anemia
Early initiation of hydroxyurea (hydroxycarbamide) using individualised, pharmacokinetics-guided dosing can produce sustained and nearly pancellular expression of fetal haemoglobin in children with sickle cell anaemia
Efectos de la administración de hidroxiurea en pacientes con necrosis avascular en anemia de células falciformes.
Effect of Calcium and Vitamin D Supplements as Adjuvant Therapy to Metformin on Insulin Sensitivity and Anthropometric Indexes in Polycystic Ovary Syndrome Patients
Effect of Concomitant Hydroxyurea Therapy with Rutin and Gallic Acid: Integration of Pharmacokinetic and Pharmacodynamic Approaches
Effective use of hydroxyurea for SCA in low-resource countries
Effects of hydroxyurea on cytotoxicity, inflammation and oxidative stress markers in neutrophils of patients with sickle cell anemia: dose-effect relationship
Effects of hydroxyurea on CNV induction in the mouse germline
Electrochemical Determination of Hydroxyurea in a Complex Biological Matrix Using MoS2-Modified Electrodes and Chemometrics
Emerging chemotherapeutic strategies for Huntington's disease
Emerging therapies in β-thalassemia: toward a new era in management
Epicatechin exerts dual action to shield sickling and hydroxyurea-induced myelosuppression: Implication in sickle cell anemia management
Evaluation of a procaspase-3 activator with hydroxyurea or temozolomide against high-grade meningioma in cell culture and canine cancer patients
Experience with Alemtuzumab, Fludarabine, and Melphalan Reduced-Intensity Conditioning Hematopoietic Cell Transplantation in Patients with Nonmalignant Diseases Reveals Good Outcomes and That the Risk of Mixed Chimerism Depends on Underlying Disease, Stem Cell Source, and Alemtuzumab Regimen
Feasibility of the use of phosphodiesterase type 5 inhibitors in a pharmacologic prevention program for recurrent priapism
From Cold to Killer: How SARS-CoV-2 Evolved without Hemagglutinin Esterase to Agglutinate, Then Clot Blood Cells in Pulmonary and Systemic Microvasculature
GBT 440 increases haemoglobin oxygen affinity, reduces sickling and prolongs RBC half‐life in a murine model of sickle cell disease
Gene Therapy of the b-Hemoglobinopathies by Lentiviral Transfer of the bA (T87Q)-Globin Gene
Guidelines for the primary prevention of stroke: a statement for healthcare professionals from the American Heart Association/American Stroke Association
Hematology, TransfusionandCellTherapy
Hemostasis and thrombosis
HIF–prolyl hydroxylase inhibition results in endogenous erythropoietin induction, erythrocytosis, and modest fetal hemoglobin expression in rhesus macaques
High body mass index in children with sickle cell disease: a retrospective single-centre audit
Highlights in red blood cell disorders
Histone deacetylase inhibitors—turning epigenic mechanisms of gene regulation into tools of therapeutic intervention in malignant and other diseases
How I approach disease-modifying therapy in children with sickle cell disease in an era of novel therapies
How I use hydroxyurea to treat young patients with sickle cell anemia
How we approach thrombosis risk in children with COVID‐19 infection and MIS‐C
Hydroxycarbamide in children with sickle cell anaemia after first-dose vs. chronic therapy: pharmacokinetics and predictive models for drug exposure
Hydroxyurea for children with sickle cell anemia: Prescribe it early and often
Hydroxyurea Optimization through Precision Study (HOPS): study protocol for a randomized, multicenter trial in children with sickle cell anemia
Hydroxyurea therapy for sickle cell anemia
Hydroxyurea Treatment for Sickle Cell Disease
Hydroxyurea and a cGMP-amplifying agent have immediate benefits on acute vaso-occlusive events in sickle cell disease mice
Hydroxyurea chemotherapy in the treatment of meningiomas
Hydroxyurea dose escalation for sickle cell anemia in Sub-Saharan Africa
Hydroxyurea exposure in lactation: a pharmacokinetics study (HELPS)
Hydroxyurea for children with sickle cell disease
Hydroxyurea for the treatment of sickle cell anemia
Hydroxyurea for the treatment of sickle cell disease: efficacy, barriers, toxicity, and management in children
Hydroxyurea for sickle cell anemia: what have we learned and what questions still remain?
Hydroxyurea treatment of sickle cell disease: towards a personalized model-based approach
Hydroxyurea: Analytical techniques and quantitative analysis
Hydroxyurea: effects on hemoglobin F production in patients with sickle cell anemia
Hydroxyurea-induced augmentation of fetal hemoglobin production in patients with sickle cell anemia
Hydroyxurea improves cerebral oxygen saturation in children with sickle cell anemia
Impact of Hydroxyurea Starting Dose on Pain Outcomes in Patients with Sickle Cell Disease
Impact of Telehealth Visit and Socioeconomic Status (SES) on Hydroxyurea Response in Sickle Cell Anemia
Impact of hydroxyurea dose and adherence on hematologic outcomes for children with sickle cell anemia
Implementation of near‐universal hydroxyurea uptake among children with sickle cell anemia: A single‐center experience
Improvements in haemolysis and indicators of erythrocyte survival do not correlate with acute vaso-occlusive crises in patients with sickle cell disease: a phase III randomized, placebo-controlled, double-blind study of the gardos channel blocker senicapoc (ICA-17043)
Increased Hydroxyurea Prescribing Practices over Ten Years with Improved Clinical Outcomes in Children with Sickle Cell Anemia: A Single Center's Experience
Individualized dosing of hydroxyurea for children with sickle cell anemia using a population pharmacokinetic-based model: The TREAT study
Individualized, pharmacokinetics-guided dosing of hydroxyurea for children with sickle cell anemia: changing the treatment paradigm
Influence of Cytochrome P450, Family 2, Subfamily D, Polypeptide 6 (CYP2D6) polymorphisms on pain sensitivity and clinical response to weak opioid analgesics
Influence of glutathione S-transferase gene polymorphisms on busulfan pharmacokinetics and outcome of hematopoietic stem-cell transplantation in thalassemia pediatric patients
Insights into the mechanism of action of cidofovir and other acyclic nucleoside phosphonates against polyoma-and papillomaviruses and non-viral induced neoplasia
Investigational drugs in sickle cell anemia
Ivermectin for COVID-19 treatment: clinical response at quasi-threshold doses via hypothesized alleviation of CD147-mediated vascular occlusion
Long‐term safety and efficacy of deferasirox (Exjade®) for up to 5 years in transfusional iron‐overloaded patients with sickle cell disease
Long-term hydroxyurea treatment in children with sickle cell disease: tolerance and clinical outcomes
Management of recurrent ischemic priapism 2014: a complex condition with devastating consequences
Management of transfusional iron overload–differential properties and efficacy of iron chelating agents
Management of sickle cell disease: summary of the 2014 evidence-based report by expert panel members
Massive accidental overdose of hydroxyurea in a young child with sickle cell anemia
Mathematical Modeling of Hydroxyurea Therapy in Individuals with Sickle Cell Disease
Minireview: Prognostic factors and the response to hydroxurea treatment in sickle cell disease
Model‐based dosing with concentration feedback as an integral part of personalized hydroxycarbamide management
Model-based precision dosing of sirolimus in pediatric patients with vascular anomalies
Model-informed precision dosing of vancomycin in hospitalized children: implementation and adoption at an academic children's hospital
Modeling and simulation in pediatric drug therapy: application of pharmacometrics to define the right dose for children
Monte carlos simulation approach to population dynamics of sickle cell anaemia
National Institutes of Health Consensus Development Conference statement: hydroxyurea treatment for sickle cell disease
Natural compounds with the capacity to reactivate the gene of gamma-globin and induction of fetal hemoglobin-In vitro test
New insights into the pharmacokinetics of intravenous busulfan in children with sickle cell anemia undergoing bone marrow transplantation
New views of sickle cell disease pathophysiology and treatment
New zileuton-hydroxycinnamic acid hybrids: synthesis and structure-activity relationship towards 5-lipoxygenase inhibition
N-hydroxyurea and acyl nitroso compounds as nitroxyl (HNO) and nitric oxide (NO) donors
Nitric oxide metabolites in sickle cell anemia patients after oral administration of hydroxyurea
Nitric oxide–independent soluble guanylate cyclase activation improves vascular function and cardiac remodeling in sickle cell disease
Nitrite benefits to mediate fatigability in older HFpEF patients
NO-independent sGC activation improves vascular function and cardiac remodeling in sickle cell disease
Non-congenital heart disease associated pediatric pulmonary arterial hypertension
Novel pharmacokinetic behavior of intravenous busulfan in children with thalassemia undergoing hematopoietic stem cell transplantation: a prospective evaluation of pharmacokinetic and pharmacodynamic profile with therapeutic drug monitoring
NTP‐CERHR expert panel report on the reproductive and developmental toxicity of hydroxyurea
O-12: BUILDING LOCAL CAPACITY FOR HYDROXYUREA PHARMACOKINETICS AND PRECISION DOSING IN LOW-RESOURCE SETTINGS
Once-versus twice-daily aspirin treatment in patients with essential thrombocytosis
Opportunities for model-based precision dosing in the treatment of sickle cell anemia
Opportunities of Chronic Myeloid Leukemia Treatment with Reduced Doses of Tyrosine Kinase Inhibitors
Optimizing hydroxyurea treatment for sickle cell disease patients: The pharmacokinetic approach
Oral iron chelators
Organic anion transporting polypeptide 1B transporters modulate hydroxyurea pharmacokinetics
Overview of current chelation practices
P-038: PREGNANCY OUTCOMES AMONG PATIENTS WITH SICKLE CELL DISEASE IN BRAZZAVILLE.
P-039: ALTERNATIVE DOSING AND PREVENTION OF TRANSFUSIONS (ADAPT): A PROSPECTIVE TRIAL EVALUATING TRANSFUSION UTILIZATION AND THE FEASIBILITY OF PHARMACOKINETIC HYDROXYUREA DOSING IN CHILDREN WITH SICKLE CELL ANEMIA IN UGANDA
P-040: RED BLOOD CELLS ADHESION AND OCCLUSION INDEX IN A PATIENT WITH SICKLE CELL DISEASE PRIOR AND POST HEMATOPOIETIC STEM CELL TRANSPLANT (HSCT)
P-042: POPULATION PHARMACOKINETICS AND PHARMACODYNAMICS ANALYSIS OF HYDROXYUREA, IN ADULT PATIENTS WITH SICKLE CELL DISEASE (SCD) RECEIVING BOTH TABLETS OR CAPSULES FORMULATIONS, AND EVALUATION OF DISEASE MARKERS
P-043: GEOGRAPHICAL AND ETHNIC DISTRIBUTION OF SICKLE CELL DISEASE IN MADHYA PRADESH AND CHHATTISGARH STATES OF INDIA
P1472: INTERIM RESULTS OF SAFETY, TOLERABILITY, PHARMACOKINETICS, AND PHARMACODYNAMICS FROM AN ONGOING OPEN-LABEL STUDY INVESTIGATING FTX-6058 IN ADULTS LIVING WITH SICKLE CELL DISEASE
P26 Pilot on harmonising dosing recommendation for term and preterm neonates in the Netherlands (Neodose project)
P27 The juvenile pig as animal model for unraveling renal drug elimination processes in children
P28 Pharmacokinetics and implications for drug dosing in children with sickle cell disease: a systematic review
Pathogenesis and Current Treatment Strategies of Hepatocellular Carcinoma
Pathways of angiotensin‐(1–7) metabolism in the kidney
Personalized anesthesia in hematology
Personalized busulfan and treosulfan conditioning for pediatric stem cell transplantation: the role of pharmacogenetics and pharmacokinetics
Perspectives on clinical trials in spinal muscular atrophy
Pharmacokinetic profile of the anti-sickling hydroxyurea in wild-type and transgenic sickle cell mice
Pharmacokinetics and safety of ticagrelor in infants and toddlers with sickle cell disease aged< 24 months
Pharmacokinetics and Tissue Distribution of Hydroxyurea in a Mouse Model
Pharmacokinetics of Hydroxyurea in Pediatric Sickle Cell Anemia
Pharmacokinetics, pharmacodynamics, and pharmacogenetics of hydroxyurea treatment for children with sickle cell anemia.
Pharmacokinetics-Guided Dosing of Hydroxyurea Can Achieve Near-Pancellular Fetal Hemoglobin Expression in Sickle Cell Anemia: F-Cell Analysis As a Benchmark for Disease-Modifying Therapy
Pharmacologic modulation of fetal hemoglobin
Pharmacological Induction of Fetal Hemoglobin in β-Thalassemia and Sickle Cell Disease: An Updated Perspective
Pharmacological interventions for painful sickle cell vaso‐occlusive crises in adults
Pharmacological treatment of spinal muscular atrophy type 1
Pharmacotherapy of sickle cell disease in children
Phase 1 clinical trial of the candidate anti-sickling agent Aes-103 in adults with sickle cell anemia
Phase 1 study of ABT-751, a novel microtubule inhibitor, in patients with refractory hematologic malignancies
Phenotypic Screening of the Reframe Drug Repurposing Library to Discover New Drugs for Treating Sickle Cell Disease
Plasma and urine hydroxyurea levels might be useful in the management of adult sickle cell disease
Plasma hydroxyurea determined by gas chromatography–mass spectrometry
Population pharmacokinetics and pharmacodynamics of hydroxyurea in sickle cell anemia patients, a basis for optimizing the dosing regimen
Population Pharmacokinetic Analysis of Rivipansel in Healthy Subjects and Subjects with Sickle Cell Disease
Population Pharmacokinetic and Exposure–Response Analyses of Prasugrel in Pediatric Patients with Sickle Cell Anemia
Population pharmacokinetics of cefotaxime and dosage recommendations in children with sickle cell disease
Population pharmacokinetics of hydroxyurea for children and adolescents with sickle cell disease
Population pharmacokinetics of hydroxyurea in cancer patients
Practical guidelnes for the use of NESP in treating renal anaemia
Precision Medicine and Sickle Cell Disease
Precision Medicine in Children: a Review of the Recent Literature
Progress in the development of antiplatelet agents: Focus on the targeted molecular pathway from bench to clinic
Protective effect of flavonoids against reactive oxygen species production in sickle cell anemia patients treated with hydroxyurea
Protocol Number: IMR-BTL-201 Study Phase: 2 Study Drug: IMR-687 US IND: EudraCT
Quantification of hydroxyurea in human plasma by HPLC–MS/MS and its application to pharmacokinetics in patients with chronic myeloid leukaemia
Rapid and automated quantitation of dense red blood cells: A robust biomarker of hydroxyurea treatment response
Realities and expectations of pharmacogenomics and personalized medicine: impact of translating genetic knowledge into clinical practice
REALIZING EFFECTIVENESS ACROSS CONTINENTS WITH HYDROXYUREA (REACH): A PHASE I/II PILOT STUDY OF HYDROXYUREA FOR CHILDREN WITH SICKLE CELL ANEMIA
Real-time dose adjustment using point-of-care platelet reactivity testing in a double-blind study of prasugrel in children with sickle cell anaemia
Retrospection of the effect of hydroxyurea treatment in patients with sickle cell disease
Review of medication therapy for the prevention of sickle cell crisis
RNAi: a potential new class of therapeutic for human genetic disease
Robust clinical and laboratory response to hydroxyurea using pharmacokinetically guided dosing for young children with sickle cell anemia
S268: SAFETY, TOLERABILITY, AND PHARMACOKINETIC/PHARMACODYNAMIC RESULTS FROM PHASE 1 STUDIES OF GBT021601, A NEXT-GENERATION HBS POLYMERIZATION INHIBITOR FOR TREATMENT OF SICKLE CELL DISEASE
Sanguinate: History and Clinical Evaluation of a Multimodal HBOCs
Senicapoc (ICA-17043): a potential therapy for the prevention and treatment of hemolysis-associated complications in sickle cell anemia
SICKLE CELL ANAEMIA: A MODIFIABLE RISK FACTOR OF STROKE AMONG YOUNG BLACK ADULTS: A REVIEW OF THE CURRENT LITERATURE
Sickle Cell Anemia: time for personalized prescription of hydroxyurea? Focus on" OATP1B transporters modulate hydroxyurea pharmacokinetics."
Sickle Cell Disease among Blacks; the Possible Pivotal Role of Precision Medicine: A Focused Review on Management of Pain
Sickle cell disease in sub-Saharan Africa: transferable strategies for prevention and care
Small molecule approaches to upregulate SMN expression from the SMN2 locus
Small Molecules in Development for the Treatment of Spinal Muscular Atrophy: Miniperspective
Soluble GC stimulators and activators: Past, present and future
Soluble guanylate cyclase stimulators and activators
Stable-isotope dilution HPLC–electrospray ionization tandem mass spectrometry method for quantifying hydroxyurea in dried blood samples
Standardization method for measurement of hydroxyurea by Ultra High Efficiency Liquid Chromatography in plasma of patients with sickle cell disease
Status toward the implementation of precision dosing in children
Stroke in sickle cell anemia patients: a need for multidisciplinary approaches
Successful mismatched hematopoietic stem cell transplantation for pediatric hemoglobinopathy by using ATG and post-transplant cyclophosphamide
Surgical and medical perioperative management of sickle cell retinopathy: A literature review
Systematic review of crizanlizumab: a new parenteral option to reduce vaso‐occlusive pain crises in patients with sickle cell disease
Systematic review: Hydroxyurea for the treatment of adults with sickle cell disease
Targeting fetal hemoglobin expression to treat β hemoglobinopathies
Thalassemia
The Effect of Hydroxyurea Therapy on Adverse Clinical Events and Haematological Indices in Paediatric Patients with Sickle Cell Anaemia.
The evolving pharmacotherapeutic landscape for the treatment of sickle cell disease
The influence of renal function on hydroxyurea pharmacokinetics in adults with sickle cell disease
The measurement of urinary hydroxyurea in sickle cell anaemia
THE OLIGOMERIZATION AND DC2 DOMAINS OF THE BCR PROTEIN MODULATE ITS SUBCELLULAR LOCALIZATION AND REGULATE BCR-ABL TRANSFORMING ACTIVITY
The Pharmacokinetics (PK) of GBT440 Following Single Doses in Pediatric Patients with Sickle Cell Disease
The pharmacotherapy of sickle cell disease
The role of carbon monoxide and heme oxygenase in the prevention of sickle cell disease vaso‐occlusive crises
Therapeutic approaches to hemoglobin switching in treatment of hemoglobinopathies
Tokenism or True partnership: parental involvement in a child's acute pain care
Tolerability and age‐dependent toxicokinetics following perinatal hydroxyurea treatment in Sprague Dawley rats
Transcellular movement of hydroxyurea is mediated by specific solute carrier transporters
Transfusion and Iron Chelation Therapy in Thalassemia and Sickle Cell Disease
Treatment patterns and economic burden of sickle-cell disease patients prescribed hydroxyurea: a retrospective claims-based study
Tuberculosis in children with sickle cell anaemia: a retrospective study in French tertiary care centres
Tuberculosis in sickle cell disease patients
Utilization of data below the analytical limit of quantitation in pharmacokinetic analysis and modeling: promoting interdisciplinary debate
Vasoconstrictors for Hypotension During Caesarean Section
Voxelotor dose extrapolation in a phase 3, randomized, double-blind, placebo-controlled study in pediatric patients with sickle cell disease (GBT440-032, hope kids 2)
Voxelotor for the treatment of sickle cell disease in pediatric patients
Voxelotor: first approval
Will DNA methylation inhibitors work in solid tumors? A review of the clinical experience with azacitidine and decitabine in solid tumors
